# Supplementary material for: Early successional dynamics of ground beetles (Coleoptera, Carabidae) in the tropical dry forest ecosystem in Colombia
Source: Zookeys. 2021 Jun 16;1044:877–906. doi: 10.3897/zookeys.1044.59475 (PMC8222338; doi:10.3897/zookeys.1044.59475)
Supplement: Supplementary material 1 — Table S1 [file zookeys-1044-877-s001.xlsx]

## Sheet: Hoja1
Supplementary file 1. List of plant species of each habitat type at Armero and Cambao. Abbreviations: F = forest, ES = early succession, P = pasture.
Species	Habitat type
	Armero			Cambao
	F	ES	P	F	ES	P
Arboreal stratum
Anacardium excelsum Skeels	x	x
Aspidosperma polyneuron Müll.Arg.				x
Astronium graveolens Jacq.				x
Attalea butyracea (Mutis ex L.f.) J.G.W.Boer	x	x		x
Azadirachta indica A.Juss.	x
Bulnesia arborea Engl.				x
Casearia nitida Jacq.	x
Cassia fistula L.	x
Cecropia angustifolia Trécul	x	x		x
Ceiba pentandra (L.) Gaertn.	x	x		x
Crescentia cujete L.				x
Croton sp.	x
Croton leptostachyus Kunth		x	x	x
Cupania cinerea Poepp. & Endl	x			x
Eugenia sp.				x
Ficus insipida Willd.	x
Gliricidia sepium (Jacq.) Kunth		x		x
Gmelina arborea Roxb. ex Sm.	x
Guarea guidonia (L.) Sleumer	x
Guazuma ulmifolia Lam.	x	x		x
Handroanthus ochraceus (Cham.) Mattos				x
Juglans regia L.	x
Leucaena leucocephala (Lam.) de Wit				x	x
Machaerium capote Triana ex Dugand	x			x
Machaerium microphyllum Standl.		x
Maclura tinctoria (L.) D.Don ex Steud.	x	x		x
Melicoccus bijugatus Jacq.	x			x
Nectandra sp	x
Ocotea sp.	x			x
Piper sp.1	x
Pouteria sp.				x
Pseudosamanea guachapele (Kunth) Harms	x			x
Psidium guineense Sw.		x
Rollinia sp.	x
Samanea saman (Jacq.) Merr.	x	x		x
Senna spectabilis (DC.) H.S.Irwin & Barneby	x
Senegalia affinis Britton & Killip		x
Stemmadenia grandiflora (Jacq.) Miers	x	x		x
Trichilia sp.	x
Trichilia carinata M.E.Morales				x
Trichilia oligofoliolata M.E.Morales-Puentes				x
Triplaris americana (L.) Pav. ex Meisn.	x			x
Urera caracasana Griseb.	x
Shrub stratum
Acacia farnesiana (L.) Willd				x	x
Amyris balsamifera L.				x
Ardisia foetida Willd. ex Roem. & Schult.	x
Bactris sp.	x
Calliandra magdalenae (Bertero ex DC.) Benth.		x		x
Capparis odoratissima Jacq				x
Coccoloba obovata Kunth	x			x
Cordia sp.				x
Erythroxylum sp.	x	x
Euphorbia cotinifolia L.				x
Jatropha gossypiifolia L.					x	x
Mimosa pigra Willd.		x				x
Piper crassinervium Kunth	x
Randia armata (Sw.) DC.				x
Solanum cornifolium Humb. & Bonpl.		x
Waltheria indica L.		x	x			x
Liana stratum
Serjania sp.	x
Serjania clematidea Triana & Planch.	x
Herbaceous stratum
Alysicarpus vaginalis (L.) A.DC.			x
Bothriochloa pertusa (L.) Maire			x
Bouchea prismatica (L.) Kuntze						x
Bouteloua repens (Kunth) Scribn. & Merr.		x	x
Carludovica palmata Ruiz & Pav.	x			x
Chamaesyce hirta (L.) Millsp.			x
Cleome viscosa L.						x
Cnidoscolus urens Arthur			x			x
Cordia polycephala (Lam.) I.M.Johnst.						x
Croton hirtus L'Hér.			x
Cynodon dactylon (L.) Pers.			x			x
Desmodium triflorum Schumach. & Thonn.			x			x
Digitaria violascens Link			x			x
Eclipta alba Hassk.			x
Fleischmannia granatensis R.M.King & H.Rob.			x
Heliconia marginata Pittier	x
Mimosa quadrivalvis L.		x	x			x
Pavonia sidaefolia Kunth					x
Piper sp.2	x
Piper umbellatum Sieber ex Kunth		x
Senna tora (L.) Roxb.		x			x	x
Sida rhombifolia L.		x			x	x
Talinum fruticosum (L.) Juss.					x
Tridax procumbens L.			x			x
Urtica sp.		x		x
