# Supplementary material for: Early successional dynamics of ground beetles (Coleoptera, Carabidae) in the tropical dry forest ecosystem in Colombia
Source: Zookeys. 2021 Jun 16;1044:877–906. doi: 10.3897/zookeys.1044.59475 (PMC8222338; doi:10.3897/zookeys.1044.59475)
Supplement: Supplementary material 2 — Table S2 [file zookeys-1044-877-s002.xlsx]

## Sheet: Hoja1
Supplementary file 2. Information on the carabid species vouchers collected in Armero and Cambao and deposited in the Entomological Museum of the Universidad del Tolima, Colombia (MENT-UT).
InstitutionCode	CatalogNumber	Family	Subfamily	Genus	Species	AuthorNames	AuthorYear	IdentifiedBy	YearIdentified	BasisofRecord	CollectionMethod	Habitat	Collector	DateCollected	Country	State	Locality	Elevation(m)	Latitude	Longitude
UT	Bp2m11	Carabidae	Carabinae	Calosoma	alternans	Fabricius	1792	G.Ariza	2016	Specimen	Pitfall	Forest	G. Ariza & J. Cañón	26 Apr - 1 May 2016	Colombia	Tolima	Armero	314	4° 59' 59.22" N	74° 54' 39.66" W
UT	Bs3m6	Carabidae	Carabinae	Calosoma	alternans	Fabricius	1792	G.Ariza	2016	Specimen	Pitfall	Forest	G. Ariza & J. Cañón	25 - 30 Nov 2015	Colombia	Tolima	Armero	294	5° 0' 31.99" N	74° 53' 56.19" W
UT	Bs3m9	Carabidae	Carabinae	Calosoma	alternans	Fabricius	1792	G.Ariza	2016	Specimen	Pitfall	Forest	G. Ariza & J. Cañón	24 - 29 Feb 2016	Colombia	Tolima	Armero	294	5° 0' 31.99" N	74° 53' 56.19" W
UT	P1m5	Carabidae	Carabinae	Calosoma	alternans	Fabricius	1792	G.Ariza	2016	Specimen	Pitfall	Pasture	G. Ariza & J. Cañón	22 - 28 Oct 2015	Colombia	Tolima	Armero	355	4° 59' 57.12"	54' 31.66" W
UT	P1m6	Carabidae	Carabinae	Calosoma	alternans	Fabricius	1792	G.Ariza	2016	Specimen	Pitfall	Pasture	G. Ariza & J. Cañón	25 - 30 Nov 2015	Colombia	Tolima	Armero	355	4° 59' 57.12"	54' 31.66" W
UT	Bs3m2	Carabidae	Carabinae	Calosoma	alternans	Fabricius	1792	G.Ariza	2016	Specimen	Pitfall	Forest	G. Ariza & J. Cañón	9 - 15 May 2016	Colombia	Tolima	Cambao	294	4° 51' 52.89" N	74° 43' 18.46" W
UT	P1m1	Carabidae	Carabinae	Calosoma	alternans	Fabricius	1792	G.Ariza	2016	Specimen	Pitfall	Pasture	G. Ariza & J. Cañón	9 - 14 Dec 2015	Colombia	Tolima	Cambao	254	4° 51' 56.30" N	74° 44' 16.26" W
UT	Rt1m2	Carabidae	Carabinae	Calosoma	alternans	Fabricius	1792	G.Ariza	2016	Specimen	Pitfall	Early succession	G. Ariza & J. Cañón	9 - 15 May 2016	Colombia	Tolima	Cambao	306	4°52'6.56" N	74°44'13.76" W
UT	Rt2m2	Carabidae	Carabinae	Calosoma	alternans	Fabricius	1792	G.Ariza	2016	Specimen	Pitfall	Early succession	G. Ariza & J. Cañón	9 - 15 May 2016	Colombia	Tolima	Cambao	276	4°51'51.36" N	74°43'48.42" W
UT	Rt3m2	Carabidae	Carabinae	Calosoma	alternans	Fabricius	1792	G.Ariza	2016	Specimen	Pitfall	Early succession	G. Ariza & J. Cañón	9 - 15 May 2016	Colombia	Tolima	Cambao	277	4°51'28.20" N	74°43'31,88" W
UT	P1m4	Carabidae	Cicindelinae	Megacephala	affinis	(Dejean)	1825	G.Ariza	2016	Specimen	Pitfall	Pasture	G. Ariza & J. Cañón	24 - 30 Sep 2015	Colombia	Tolima	Armero	355	4° 59' 57.12"	54' 31.66" W
UT	P1m5	Carabidae	Cicindelinae	Megacephala	affinis	(Dejean)	1825	G.Ariza	2016	Specimen	Pitfall	Pasture	G. Ariza & J. Cañón	22 - 28 Oct 2015	Colombia	Tolima	Armero	355	4° 59' 57.12"	54' 31.66" W
UT	P1m6	Carabidae	Cicindelinae	Megacephala	affinis	(Dejean)	1825	G.Ariza	2016	Specimen	Pitfall	Pasture	G. Ariza & J. Cañón	25 - 30 Nov 2015	Colombia	Tolima	Armero	355	4° 59' 57.12"	54' 31.66" W
UT	P3m11	Carabidae	Cicindelinae	Megacephala	affinis	(Dejean)	1825	G.Ariza	2016	Specimen	Pitfall	Pasture	G. Ariza & J. Cañón	26 Apr - 1 May 2016	Colombia	Tolima	Armero	356	4° 59' 58.43" N	74° 54' 49.91" W
UT	Rt2m6	Carabidae	Cicindelinae	Megacephala	affinis	(Dejean)	1825	G.Ariza	2016	Specimen	Pitfall	Early succession	G. Ariza & J. Cañón	25 - 30 Nov 2015	Colombia	Tolima	Armero	313	4° 59' 45.65" N	74° 54' 48.31" W
UT	Bs3m2	Carabidae	Cicindelinae	Megacephala	affinis	(Dejean)	1825	G.Ariza	2016	Specimen	Pitfall	Forest	G. Ariza & J. Cañón	9 - 15 May 2016	Colombia	Tolima	Cambao	294	4° 51' 52.89" N	74° 43' 18.46" W
UT	P1m1	Carabidae	Cicindelinae	Megacephala	affinis	(Dejean)	1825	G.Ariza	2016	Specimen	Pitfall	Pasture	G. Ariza & J. Cañón	9 - 14 Dec 2015	Colombia	Tolima	Cambao	254	4° 51' 56.30" N	74° 44' 16.26" W
UT	P3m1	Carabidae	Cicindelinae	Megacephala	affinis	(Dejean)	1825	G.Ariza	2016	Specimen	Pitfall	Pasture	G. Ariza & J. Cañón	9 - 14 Dec 2015	Colombia	Tolima	Cambao	266	4°51'52.95" N	74°44'2.92" W
UT	P3m2	Carabidae	Cicindelinae	Megacephala	affinis	(Dejean)	1825	G.Ariza	2016	Specimen	Pitfall	Pasture	G. Ariza & J. Cañón	9 - 15 May 2016	Colombia	Tolima	Cambao	266	4°51'52.95" N	74°44'2.92" W
UT	Rt1m1	Carabidae	Cicindelinae	Megacephala	affinis	(Dejean)	1825	G.Ariza	2016	Specimen	Pitfall	Early succession	G. Ariza & J. Cañón	9 - 14 Dec 2015	Colombia	Tolima	Cambao	306	4°52'6.56" N	74°44'13.76" W
UT	P2m1	Carabidae	Cicindelinae	Megacephala	cribrata	Steinheil	1875	G.Ariza	2016	Specimen	Pitfall	Pasture	G. Ariza & J. Cañón	9 - 14 Dec 2015	Colombia	Tolima	Cambao	264	4° 52' 12.55" N	74° 44' 3.88" W
UT	P2m2	Carabidae	Cicindelinae	Megacephala	cribrata	Steinheil	1875	G.Ariza	2016	Specimen	Pitfall	Pasture	G. Ariza & J. Cañón	9 - 15 May 2016	Colombia	Tolima	Cambao	264	4° 52' 12.55" N	74° 44' 3.88" W
UT	P3m1	Carabidae	Cicindelinae	Megacephala	cribrata	Steinheil	1875	G.Ariza	2016	Specimen	Pitfall	Pasture	G. Ariza & J. Cañón	9 - 14 Dec 2015	Colombia	Tolima	Cambao	266	4°51'52.95" N	74°44'2.92" W
UT	P3m2	Carabidae	Cicindelinae	Megacephala	cribrata	Steinheil	1875	G.Ariza	2016	Specimen	Pitfall	Pasture	G. Ariza & J. Cañón	9 - 15 May 2016	Colombia	Tolima	Cambao	266	4°51'52.95" N	74°44'2.92" W
UT	Rt1m2	Carabidae	Cicindelinae	Megacephala	cribrata	Steinheil	1875	G.Ariza	2016	Specimen	Pitfall	Early succession	G. Ariza & J. Cañón	9 - 15 May 2016	Colombia	Tolima	Cambao	306	4°52'6.56" N	74°44'13.76" W
UT	Bp1m4	Carabidae	Dryptinae	Galerita	sp.			G.Ariza	2016	Specimen	Pitfall	Forest	G. Ariza & J. Cañón	24 - 30 Sep 2015	Colombia	Tolima	Armero	309	5° 0' 7.34" N	74° 54' 51.29" W
UT	Bs3m6	Carabidae	Dryptinae	Galerita	sp.			G.Ariza	2016	Specimen	Pitfall	Forest	G. Ariza & J. Cañón	25 - 30 Nov 2015	Colombia	Tolima	Armero	294	5° 0' 31.99" N	74° 53' 56.19" W
UT	Bs3m10	Carabidae	Dryptinae	Galerita	sp.			G.Ariza	2016	Specimen	Pitfall	Forest	G. Ariza & J. Cañón	26 - 31 Mar 2016	Colombia	Tolima	Armero	294	5° 0' 31.99" N	74° 53' 56.19" W
UT	Bs3m11	Carabidae	Dryptinae	Galerita	sp.			G.Ariza	2016	Specimen	Pitfall	Forest	G. Ariza & J. Cañón	26 Apr - 1 May 2016	Colombia	Tolima	Armero	294	5° 0' 31.99" N	74° 53' 56.19" W
UT	Bs3m12	Carabidae	Dryptinae	Galerita	sp.			G.Ariza	2016	Specimen	Pitfall	Forest	G. Ariza & J. Cañón	28 May - 2 Jun 2016	Colombia	Tolima	Armero	294	5° 0' 31.99" N	74° 53' 56.19" W
UT	Bs3m10	Carabidae	Harpalinae	Athrostictus	chlaenioides	Dejean	1829	G.Ariza	2016	Specimen	Pitfall	Forest	G. Ariza & J. Cañón	26 - 31 Mar 2016	Colombia	Tolima	Armero	294	5° 0' 31.99" N	74° 53' 56.19" W
UT	P2m11	Carabidae	Harpalinae	Athrostictus	chlaenioides	Dejean	1829	G.Ariza	2016	Specimen	Pitfall	Pasture	G. Ariza & J. Cañón	26 Apr - 1 May 2016	Colombia	Tolima	Armero	352	5° 0' 7.03" N	74° 54' 9.39" W
UT	P3m12	Carabidae	Harpalinae	Athrostictus	chlaenioides	Dejean	1829	G.Ariza	2016	Specimen	Pitfall	Pasture	G. Ariza & J. Cañón	28 May - 2 Jun 2016	Colombia	Tolima	Armero	356	4° 59' 58.43" N	74° 54' 49.91" W
UT	P3m5	Carabidae	Harpalinae	Athrostictus	paganus	(Dejean)	1831	G.Ariza	2016	Specimen	Pitfall	Pasture	G. Ariza & J. Cañón	22 - 28 Oct 2015	Colombia	Tolima	Armero	356	4° 59' 58.43" N	74° 54' 49.91" W
UT	Rt2m7	Carabidae	Harpalinae	Athrostictus	paganus	(Dejean)	1831	G.Ariza	2016	Specimen	Pitfall	Early succession	G. Ariza & J. Cañón	18 - 23 Dec 2015	Colombia	Tolima	Armero	313	4° 59' 45.65" N	74° 54' 48.31" W
UT	P2m8	Carabidae	Harpalinae	Barysomus	hoepfneri	Dejean	1829	G.Ariza	2016	Specimen	Pitfall	Pasture	G. Ariza & J. Cañón	26 - 31 Jan 2016	Colombia	Tolima	Armero	352	5° 0' 7.03" N	74° 54' 9.39" W
UT	P2m9	Carabidae	Harpalinae	Barysomus	hoepfneri	Dejean	1829	G.Ariza	2016	Specimen	Pitfall	Pasture	G. Ariza & J. Cañón	24 - 29 Feb 2016	Colombia	Tolima	Armero	352	5° 0' 7.03" N	74° 54' 9.39" W
UT	P2m10	Carabidae	Harpalinae	Barysomus	hoepfneri	Dejean	1829	G.Ariza	2016	Specimen	Pitfall	Pasture	G. Ariza & J. Cañón	26 - 31 Mar 2016	Colombia	Tolima	Armero	352	5° 0' 7.03" N	74° 54' 9.39" W
UT	P1m8	Carabidae	Harpalinae	Selenophorus	parvus	Darlington	1934	G.Ariza	2016	Specimen	Pitfall	Pasture	G. Ariza & J. Cañón	26 - 31 Jan 2016	Colombia	Tolima	Armero	355	4° 59' 57.12"	54' 31.66" W
UT	P2m7	Carabidae	Harpalinae	Selenophorus	parvus	Darlington	1934	G.Ariza	2016	Specimen	Pitfall	Pasture	G. Ariza & J. Cañón	18 - 23 Dec 2015	Colombia	Tolima	Armero	352	5° 0' 7.03" N	74° 54' 9.39" W
UT	P2m11	Carabidae	Harpalinae	Selenophorus	parvus	Darlington	1934	G.Ariza	2016	Specimen	Pitfall	Pasture	G. Ariza & J. Cañón	26 Apr - 1 May 2016	Colombia	Tolima	Armero	352	5° 0' 7.03" N	74° 54' 9.39" W
UT	Bs3m2	Carabidae	Harpalinae	Selenophorus	parvus	Darlington	1934	G.Ariza	2016	Specimen	Pitfall	Forest	G. Ariza & J. Cañón	9 - 15 May 2016	Colombia	Tolima	Cambao	294	4° 51' 52.89" N	74° 43' 18.46" W
UT	Rt1m2	Carabidae	Harpalinae	Selenophorus	parvus	Darlington	1934	G.Ariza	2016	Specimen	Pitfall	Early succession	G. Ariza & J. Cañón	9 - 15 May 2016	Colombia	Tolima	Cambao	306	4°52'6.56" N	74°44'13.76" W
UT	P1m2	Carabidae	Harpalinae	Selenophorus	clypealis	Ball & Shpeley	1992	G.Ariza	2016	Specimen	Pitfall	Pasture	G. Ariza & J. Cañón	9 - 15 May 2016	Colombia	Tolima	Cambao	254	4° 51' 56.30" N	74° 44' 16.26" W
UT	P1m1	Carabidae	Harpalinae	Selenophorus	woodruffi	Ball & Shpeley	1992	G.Ariza	2016	Specimen	Pitfall	Pasture	G. Ariza & J. Cañón	9 - 14 Dec 2015	Colombia	Tolima	Cambao	254	4° 51' 56.30" N	74° 44' 16.26" W
UT	P1m2	Carabidae	Harpalinae	Selenophorus	woodruffi	Ball & Shpeley	1992	G.Ariza	2016	Specimen	Pitfall	Pasture	G. Ariza & J. Cañón	9 - 15 May 2016	Colombia	Tolima	Cambao	254	4° 51' 56.30" N	74° 44' 16.26" W
UT	P2m2	Carabidae	Harpalinae	Selenophorus	woodruffi	Ball & Shpeley	1992	G.Ariza	2016	Specimen	Pitfall	Pasture	G. Ariza & J. Cañón	9 - 15 May 2016	Colombia	Tolima	Cambao	264	4° 52' 12.55" N	74° 44' 3.88" W
UT	P3m1	Carabidae	Harpalinae	Selenophorus	woodruffi	Ball & Shpeley	1992	G.Ariza	2016	Specimen	Pitfall	Pasture	G. Ariza & J. Cañón	9 - 14 Dec 2015	Colombia	Tolima	Cambao	266	4°51'52.95" N	74°44'2.92" W
UT	Rt2m1	Carabidae	Harpalinae	Selenophorus	woodruffi	Ball & Shpeley	1992	G.Ariza	2016	Specimen	Pitfall	Early succession	G. Ariza & J. Cañón	9 - 14 Dec 2015	Colombia	Tolima	Cambao	276	4°51'51.36" N	74°43'48.42" W
UT	Rt3m1	Carabidae	Harpalinae	Stenomorphus	angustatus	Dejean	1831	G.Ariza	2016	Specimen	Pitfall	Early succession	G. Ariza & J. Cañón	9 - 14 Dec 2015	Colombia	Tolima	Cambao	277	4°51'28.20" N	74°43'31,88" W
UT	Bp1m8	Carabidae	Lebinae	Anaulacus	piceolus	(Chaudoir)	1876	G.Ariza	2016	Specimen	Pitfall	Forest	G. Ariza & J. Cañón	26 - 31 Jan 2016	Colombia	Tolima	Armero	309	5° 0' 7.34" N	74° 54' 51.29" W
UT	Bs1m1	Carabidae	Lebinae	Apenes	morio	(Dejean)	1825	G.Ariza	2016	Specimen	Pitfall	Forest	G. Ariza & J. Cañón	9 - 14 Dec 2015	Colombia	Tolima	Cambao	272	4° 52' 2.45" N	74° 43' 44.33" W
UT	Bp2m12	Carabidae	Lebinae	Apenes	prasinus	Ball & Shpeley	1992	G.Ariza	2016	Specimen	Pitfall	Forest	G. Ariza & J. Cañón	28 May - 2 Jun 2016	Colombia	Tolima	Armero	314	4° 59' 59.22" N	74° 54' 39.66" W
UT	Bs2m12	Carabidae	Lebinae	Apenes	prasinus	Ball & Shpeley	1992	G.Ariza	2016	Specimen	Pitfall	Forest	G. Ariza & J. Cañón	28 May - 2 Jun 2016	Colombia	Tolima	Armero	305	4° 59' 58.56" N	74° 54' 19.00" W
UT	Bs3m1	Carabidae	Lebinae	Apenes	prasinus	Ball & Shpeley	1992	G.Ariza	2016	Specimen	Pitfall	Forest	G. Ariza & J. Cañón	2 - 7 Jun 2015	Colombia	Tolima	Armero	294	5° 0' 31.99" N	74° 53' 56.19" W
UT	Rt1m5	Carabidae	Lebinae	Apenes	prasinus	Ball & Shpeley	1992	G.Ariza	2016	Specimen	Pitfall	Early succession	G. Ariza & J. Cañón	22 - 28 Oct 2015	Colombia	Tolima	Armero	306	5° 0' 4.43" N	74° 54' 31.98" W
UT	Rt1m13	Carabidae	Lebinae	Apenes	prasinus	Ball & Shpeley	1992	G.Ariza	2016	Specimen	Pitfall	Early succession	G. Ariza & J. Cañón	27 Jun - 2 Jul 2016	Colombia	Tolima	Armero	306	5° 0' 4.43" N	74° 54' 31.98" W
UT	P2m10	Carabidae	Lebinae	Apenes	sp. 1			G.Ariza	2016	Specimen	Pitfall	Pasture	G. Ariza & J. Cañón	26 - 31 Mar 2016	Colombia	Tolima	Armero	352	5° 0' 7.03" N	74° 54' 9.39" W
UT	Rt1m13	Carabidae	Lebinae	Apenes	sp. 2			G.Ariza	2016	Specimen	Pitfall	Early succession	G. Ariza & J. Cañón	27 Jun - 2 Jul 2016	Colombia	Tolima	Armero	306	5° 0' 4.43" N	74° 54' 31.98" W
UT	P1m1	Carabidae	Lebinae	Apenes	sp. 3			G.Ariza	2016	Specimen	Pitfall	Pasture	G. Ariza & J. Cañón	9 - 14 Dec 2015	Colombia	Tolima	Cambao	254	4° 51' 56.30" N	74° 44' 16.26" W
UT	P3m1	Carabidae	Lebinae	Apenes	sp. 3			G.Ariza	2016	Specimen	Pitfall	Pasture	G. Ariza & J. Cañón	9 - 14 Dec 2015	Colombia	Tolima	Cambao	266	4°51'52.95" N	74°44'2.92" W
UT	P1m8	Carabidae	Lebinae	Tetragonoderus	sp.			G.Ariza	2016	Specimen	Pitfall	Pasture	G. Ariza & J. Cañón	26 - 31 Jan 2016	Colombia	Tolima	Armero	355	4° 59' 57.12"	54' 31.66" W
UT	P2m10	Carabidae	Lebinae	Tetragonoderus	sp.			G.Ariza	2016	Specimen	Pitfall	Pasture	G. Ariza & J. Cañón	26 - 31 Mar 2016	Colombia	Tolima	Armero	352	5° 0' 7.03" N	74° 54' 9.39" W
UT	Rt1m12	Carabidae	Lebinae	Tetragonoderus	sp.			G.Ariza	2016	Specimen	Pitfall	Early succession	G. Ariza & J. Cañón	28 May - 2 Jun 2016	Colombia	Tolima	Armero	306	5° 0' 4.43" N	74° 54' 31.98" W
UT	P1m1	Carabidae	Lebinae	Tetragonoderus	sp.			G.Ariza	2016	Specimen	Pitfall	Pasture	G. Ariza & J. Cañón	9 - 14 Dec 2015	Colombia	Tolima	Cambao	254	4° 51' 56.30" N	74° 44' 16.26" W
UT	Rt1m6	Carabidae	Panagaeinae	Pelecium	laevigatum	Guérin-Méneville	1843	G.Ariza	2016	Specimen	Pitfall	Early succession	G. Ariza & J. Cañón	25 - 30 Nov 2015	Colombia	Tolima	Armero	306	5° 0' 4.43" N	74° 54' 31.98" W
UT	Rt3m12	Carabidae	Pterostichinae	Stolonis	notula	Motschulsky	1866	G.Ariza	2016	Specimen	Pitfall	Early succession	G. Ariza & J. Cañón	28 May - 2 Jun 2016	Colombia	Tolima	Armero	305	5° 0' 33.89" N	74° 54' 38.42" W
UT	Rt1m7	Carabidae	Pterostichinae	Stolonis	parvulus	(Straneo)	1951	G.Ariza	2016	Specimen	Pitfall	Early succession	G. Ariza & J. Cañón	18 - 23 Dec 2015	Colombia	Tolima	Armero	306	5° 0' 4.43" N	74° 54' 31.98" W
UT	Bp2m5	Carabidae	Scaritinae	Clivina	sp.			G.Ariza	2016	Specimen	Pitfall	Forest	G. Ariza & J. Cañón	22 - 28 Oct 2015	Colombia	Tolima	Armero	314	4° 59' 59.22" N	74° 54' 39.66" W
UT	Rt1m7	Carabidae	Scaritinae	Clivina	sp.			G.Ariza	2016	Specimen	Pitfall	Early succession	G. Ariza & J. Cañón	18 - 23 Dec 2015	Colombia	Tolima	Armero	306	5° 0' 4.43" N	74° 54' 31.98" W
UT	Rt3m7	Carabidae	Scaritinae	Clivina	sp.			G.Ariza	2016	Specimen	Pitfall	Early succession	G. Ariza & J. Cañón	18 - 23 Dec 2015	Colombia	Tolima	Armero	305	5° 0' 33.89" N	74° 54' 38.42" W
UT	Bs3m10	Carabidae	Siagoninae	Enceladus	gigas	Bonelli	1813	G.Ariza	2016	Specimen	Pitfall	Forest	G. Ariza & J. Cañón	26 - 31 Mar 2016	Colombia	Tolima	Armero	294	5° 0' 31.99" N	74° 53' 56.19" W
UT	Bs3m12	Carabidae	Siagoninae	Enceladus	gigas	Bonelli	1813	G.Ariza	2016	Specimen	Pitfall	Forest	G. Ariza & J. Cañón	28 May - 2 Jun 2016	Colombia	Tolima	Armero	294	5° 0' 31.99" N	74° 53' 56.19" W
UT	Rt1m6	Carabidae	Siagoninae	Enceladus	gigas	Bonelli	1813	G.Ariza	2016	Specimen	Pitfall	Early succession	G. Ariza & J. Cañón	25 - 30 Nov 2015	Colombia	Tolima	Armero	306	5° 0' 4.43" N	74° 54' 31.98" W
UT	Rt1m7	Carabidae	Siagoninae	Enceladus	gigas	Bonelli	1813	G.Ariza	2016	Specimen	Pitfall	Early succession	G. Ariza & J. Cañón	18 - 23 Dec 2015	Colombia	Tolima	Armero	306	5° 0' 4.43" N	74° 54' 31.98" W
UT	Rt3m8	Carabidae	Siagoninae	Enceladus	gigas	Bonelli	1813	G.Ariza	2016	Specimen	Pitfall	Early succession	G. Ariza & J. Cañón	26 - 31 Jan 2016	Colombia	Tolima	Armero	305	5° 0' 33.89" N	74° 54' 38.42" W
UT	P2m13	Carabidae	Trechinae	Meotachys	sp.			G.Ariza	2016	Specimen	Pitfall	Pasture	G. Ariza & J. Cañón	27 Jun - 2 Jul 2016	Colombia	Tolima	Armero	352	5° 0' 7.03" N	74° 54' 9.39" W
UT	Rt4m8	Carabidae	Trechinae	Meotachys	sp.			G.Ariza	2016	Specimen	Pitfall	Early succession	G. Ariza & J. Cañón	26 - 31 Jan 2016	Colombia	Tolima	Armero	312	5° 0' 28.57" N	74° 54' 47.28" W
