# Supplementary material for: Early successional dynamics of ground beetles (Coleoptera, Carabidae) in the tropical dry forest ecosystem in Colombia
Source: Zookeys. 2021 Jun 16;1044:877–906. doi: 10.3897/zookeys.1044.59475 (PMC8222338; doi:10.3897/zookeys.1044.59475)
Supplement: Supplementary material 3 — Table S3 [file zookeys-1044-877-s003.xlsx]

## Sheet: Hoja1
Supplementary file 3. Means (SD) of the environmental variables measured in Armero, Colombia during 13 months. The dry season period includes months 1-4, 7-9 and 13; wet season 5-6 and 10-12. For Cambao, data were collected one month during the dry and one month during the wet season.
Habitat type	Season	Environmental Variables
		Soil humidity (VWC)	Soil temperature (°C)	Air humidity (%)	Air temperature (°C)	Leaf litter depth (cm)	Canopy cover (%)
Armero
Forest 1	Dry	0.07 (0.035)	31.35 (2.5)	40.05 (20.41)	37.45 (5.48)	3.78 (1.78)	87.66 (12)
	Wet	0.06 (0.05)	28.26 (0.55)	68 (18.56)	31.28 (4.89)	3.26 (0.59)	99.10 (0.47)
Forest 2	Dry	0.10 (0.04)	31.04 (2.46)	42.96 (11.03)	34.58 (2.29)	3.05 (1.04)	91.46 (8.01)
	Wet	0.15 (0.12)	27.1 (1.27)	62.26 (17.37)	31.88 (2.9)	3.22 (0.58)	98.16 (0.97)
Forest 3	Dry	0.06 (0.03)	33.19 (5.91)	45.24 (18.18)	36.55 (6.85)	4.31 (1.3)	89.21 (10.84)
	Wet	0.11 (0.07)	30 (3.93)	66.78 (13.14)	32.04 (4.48)	4.03 (0.73)	98.29 (0.49)
Forest 4	Dry	0.06 (0.03)	32.67 (3.16)	44.7 (12.22)	35.75 (3.38)	3.21 (0.70)	87.78 (8.13)
	Wet	0.16 (0.08)	28.42 (1.72)	59.5 (15.6)	34.06 (5.16)	3.90 (1.17)	98.42 (0.83)
Forest 5	Dry	0.07 (0.04)	35.1 (6.59)	42.36 (3.59)	35.21 (3.56)	2.95 (1.01)	89.38 (10.38)
	Wet	0.11 (0.03)	32.34 (5.11)	69.62 (14.27)	31.06 (3.77)	4.16 (0.97)	99.12 (0.49)
Early succession 1	Dry	0.06 (0.04)	33.09 (4.23)	47.94 (13.88)	35.13 (3.86)	1.61 (0.60)	85.06 (13.07)
	Wet	0.17 (0.09)	29.18 (3.21)	58.04 (4.67)	34.86 (1.52)	1.89 (0.73)	97.32 (1.08)
Early succession 2	Dry	0.07 (0.04)	42.07 (5.17)	38.63 (9.4)	40.02 (4.03)	2.96 (1.8)	47.4 (26.92)
	Wet	0.13 (0.08)	34.06 (4.37)	50.98 (6.43)	36.4 (1.71)	2.24 (0.8)	65.88 (3.87)
Early succession 3	Dry	0.09 (0.03)	37 (7.07)	42.17 (13.37)	39.2 (5.06)	3.92 (1.44)	33.68 (17.08)
	Wet	0.18 (0.09)	31.32 (1.97)	61.32 (10.01)	36.36 (2.87)	3.16 (0.14)	33.77 (9.46)
Early succession 4	Dry	0.06 (0.04)	35.34 (4.34)	41.13 (15.09)	37.4 (4.32)	2.93 (0.58)	67.54 (21.82)
	Wet	0.2 (0.18)	31.3 (0.6)	59.52 (9.02)	35.96 (3.15)	2.41 (0.25)	76.88 (3.1)
Pasture 1	Dry	0.07 (0.03)	39.96 (6.36)	40.86 (11.37)	41.66 (4)	1.28 (0.44)	0
	Wet	0.13 (0.08)	35.64 (7.44)	53.92 (10.61)	37.76 (2.38)	1.15 (0.60)	0
Pasture 2	Dry	0.09 (0.08)	39.63 (9.74)	46.83 (15.54)	38.95 (6.93)	0.75 (0.21)	0
	Wet	0.14 (0.08)	34.38 (5.67)	62.22 (13.48)	35.72 (2.77)	0.61 (0.28)	0
Pasture 3	Dry	0.12 (0.1)	39.21 (4.69)	44.53 (11.42)	40.06 (3.97)	2.82 (1.98)	0
	Wet	0.17 (0.11)	37.44 (4.58)	58.46 (9.23)	38.7 (3.34)	2.15 (1.01)	0
Cambao
Forest 1	Dry	0.099	35.6	36	39.1	2.325	99.008
	Wet	0.292	28.3	70	30.6	1.65	88.894
Forest 2	Dry	-0.023	29.2	31	36.9	2.225	97.32
	Wet	0.154	30.6	68	31	1.1625	85.956
Forest 3	Dry	0.124	36.6	25	39.2	0.7625	94.25
	Wet	0.218	29.2	77	30.9	1.255	89.726
Early succesion 1	Dry	0.13	37.1	42	34	0.875	45.292
	Wet	0.261	26	89	29.9	0.575	60.8145
Early succesion 2	Dry	0.043	38.8	41	36.1	0.775	25.48
	Wet	0.129	31.9	87	31.7	0.6125	10.504
Early succesion 3	Dry	0.07	39.2	20	40.2	0.6875	85.514
	Wet	0.247	25.8	66	29.8	0.5	89.622
Pasture 1	Dry	0.118	46.6	35	37	0.85	0
	Wet	0.277	27.5	53	34.4	0.0875	0
Pasture 2	Dry	0.063	43.6	41	34	0.7125	0
	Wet	0.294	26.4	66	32.6	0.125	0
Pasture 3	Dry	0.076	51.1	40	33.7	0.8625	0
	Wet	0.253	27.3	47	32.1	0.2125	0
